# Supplementary material for: First Report of the Emerging Pathogen Kodamaea ohmeri in Honduras
Source: J Fungi (Basel). 2024 Feb 28;10(3):186. doi: 10.3390/jof10030186 (PMC10971700; doi:10.3390/jof10030186)
Supplement: Supplementary file 1 [file jof-10-00186-s001.zip]

Archive with 1 entries (1 files):
- jof-2876939-supplementary.pdf
